# Supplementary material for: AlphaFold2 Reveals Structural Patterns of Seasonal Haplotype Diversification in SARS-CoV-2 Spike Protein Variants
Source: Biology (Basel). 2024 Feb 21;13(3):134. doi: 10.3390/biology13030134 (PMC10968544; doi:10.3390/biology13030134)
Supplement: Supplementary file 1 [file biology-13-00134-s001.zip]

Archive with 9 entries (7 files):
- biology-2841665-supplementary/
- biology-2841665-supplementary/Supplementary/
- biology-2841665-supplementary/Supplementary/.DS_Store
- biology-2841665-supplementary/Supplementary/Figure S1.pdf
- biology-2841665-supplementary/Supplementary/Figure S2.pdf
- biology-2841665-supplementary/Supplementary/Figure S3.pdf
- biology-2841665-supplementary/Supplementary/Table S1.pdf
- biology-2841665-supplementary/Supplementary/Table S2.pdf
- biology-2841665-supplementary/Supplementary/Table S3.pdf
